# Supplementary material for: Jasmonic Acid Effect on Cucumis sativus L. Growth Is Related to Inhibition of Plasma Membrane Proton Pump and the Uptake and Assimilation of Nitrates
Source: Cells. 2023 Sep 13;12(18):2263. doi: 10.3390/cells12182263 (PMC10526807; doi:10.3390/cells12182263)
Supplement: Supplementary file 1 [file cells-12-02263-s001.zip]

Archive with 1 entries (1 files):
- cells-2575749-supplementary.pdf
